# Supplementary material for: ARF5/MONOPTEROS directly regulates miR390 expression in the Arabidopsis thaliana primary root meristem
Source: Plant Direct. 2019 Feb 5;3(2):e00116. doi: 10.1002/pld3.116 (PMC6508847; doi:10.1002/pld3.116)
Supplement: Supplementary file 2 [file PLD3-3-e00116-s002.xlsx]

## Sheet: Sheet 1
Experiment	Primer	Sequence
Chip qPCR	pMIR390_QPCR_ChIP_F	TATATACCATTGGTCCGATATTCAA
Chip qPCR	pMIR390_QPCR_ChIP_R	ACTTTAATTACGTATATGTATATAT
Chip qPCR	TMO5 fw	CAGATCACCGACACGTATCAAGTCC
Chip qPCR	TMO5 rv	GACGTCATGCATGAGGTCAGTCC
Chip qPCR	HFS1 fw	CAAAGTTTATCTTCAACGCGAGGT
Chip qPCR	HFS1 rv	CAAGCAATCAACAAGAAGCCCTAA
qRT-PCR miR390	mature_miR390_F	GAAGAGAAGCTCAGGAGGGAT
qRT-PCR miR390	mature_miR390_R	GTCGTATCCAGTGCAGGGTCCGAGGTATTCGCACTGGATACGACGGCGCT
qRT-PCR miR390	universal miR primer_R	GTGCAGGGTCCGAGGT
VP16-fusions for tobacco assay	ARF5_GG_moduleC_F	aacaGGTCTCaggctcaaca ATGATGGCTTCATTGTCTTGTGTTG
VP16-fusions for tobacco assay	ARF5_GG_moduleC_R	aacaGGTCTCtctgaTGAAACAGAAGTCTTAAGATCGTTA
VP16-fusions for tobacco assay	ARF4_GG_moduleC_F	aacaGGTCTCaggctcaacaATGGAATTTGACTTGAATACTG
VP16-fusions for tobacco assay	ARF4_GG_moduleC_R	aacaGGTCTCtctgaAACCCTAGTGATTGTAGGAGAAG
VP16-fusions for tobacco assay	VP16_GG_moduleB_F	aacaGGTCTCaaacaGCCCCCCCGACCGATGTCAGC
VP16-fusions for tobacco assay	VP16_GG_moduleB_R	aacaGGTCTCtagccCCCACCGTACTCGTCAATTCCAAGGG
pMIR390a mapping	pMIR390_-2.65Kb_F	CACCAATTAACATTTTAAATACATTG
pMIR390a mapping	pMIR390_-2.4Kb_F	CACCATATTACTAATATATAGTACG
pMIR390a mapping	pMIR390_-2.15Kb_F	CACCGTTTTTGTTTTCTTTTATTTGGACG
pMIR390a mapping	pMIR390_-1.9Kb_F	CACCAACAGTAATTAATTTTAAATTTG
pMIR390a mapping	pMIR390_-1.65Kb_F	CACCTAAAATCCTATATAACATAACCATCC
pMIR390a mapping	pMIR390_-1.4Kb_F	CACCACCAAGACATTTTGACATCAGG
pMIR390a mapping	pMIR390_-1.15Kb_F	CACCAATTAGGCCATTTTGTAAGTTAG
pMIR390a mapping	pMIR390_-900bp_F	CACCacatattttacttgactagtacc
pMIR390a mapping	pMIR390_-645bp_F	CACCATTATAGAAATCAATTTTATCCGCG
pMIR390a mapping	pMIR390_-575bp_F	CACCTTGTGAAGTCTCATAGTTTGCAAATAAG
pMIR390a mapping	pMIR390_-555bp_F	CAAATAAGCATTGGTCTTCGG
pMIR390a mapping	pMIR390_-519bp_F	GCATTGGTCTTCGAATATTTTGAATATCGGACC
pMIR390a mapping	pMIR390_-450bp_F	CATATTTATTTAAATCACAATAGGATATGC
pMIR390a mapping	pMIR390_-383bp_F	CACCGGTTAAACTGATAGCATATATTATAATAG
pMIR390a mapping	pMIR390_-555bp-ARE_del_F	CAAATAAGCATTGGTCTTCGGCAAAAAAAAGCATTGGTCTTCGAAT
pMIR390a mapping	pMIR390_+1_TSS_R	TTGGGTTGTGACTTAGAGAAAGATA
Y1H	ARF4_cds_F	ATGGAATTTGACTTGAATACTGAGATTGCGGAGG
Y1H	ARF4_cds_R	TCAAACCCTAGTGATTGTAGGAGAAGAATCAGGC
Y1H	ARF8_cds_F	GGAGATAGAACCATGAAGCTGTCAACATCTGGATT
Y1H	ARF8_cds_R	CCTCCGGATCAGAGATGGGTCGGGTTTTGCGG
Y1H	ARF11_cds_F	GGAGATAGAACCATGGCGAATGTGGAAGCTGATTTC
Y1H	ARF11_cds_R	CCTCCGGATCAAACGTGAACTGTCCTCTGATC
Y1H	ARF16_cds_F	GGAGATAGAACCATGATAAATGTGATGAATCCAATG
Y1H	ARF16_cds_R	CCTCCGGATCATACTACAACGCTCTCACTTCC
Y1H	ARF17_cds_F	GGAGATAGAACCATGTCACCGCCGTCGGCAACCGCC
Y1H	ARF17_cds_R	CCTCCGGATCAACCTTGGGAGCTAGAACCTGC
Y1H	ARF20_cds_F	GGAGATAGAACCATGGAAACTGGCAACGTTGTGAAT
Y1H	ARF20_cds_R	CCTCCGGATCAACTTGAGAGACTCTTACTGGA
MIR390b overexpression	AM113	GGGGACAAGTTTGTACAAAAAAGCAGGCTTGATCCAAGGTCAAGCTCCT
MIR390b overexpression	AM114	GGGGACCACTTTGTACAAGAAAGCTGGGTTGCGATTTTTCTCACTTTCG
